# Supplementary material for: A modular strategy for extracellular vesicle-mediated CRISPR-Cas9 delivery through aptamer-based loading and UV-activated cargo release
Source: Nat Commun. 2025 Nov 21;16:10309. doi: 10.1038/s41467-025-65995-3 (PMC12639036; doi:10.1038/s41467-025-65995-3)
Supplement: Supplementary file 4 — Source Data [file 41467_2025_65995_MOESM4_ESM.xlsx]

## Sheet: Figure 1B
		NTA Analysis
Size (nm)			Concentration (particles/ml)
0.5	0	0	0	0	0
1.5	0	0	0	0	0
2.5	0	0	0	0	0
3.5	0	0	0	0	0
4.5	0	0	0	0	0
5.5	0	0	0	0	0
6.5	0	0	0	0	0
7.5	0	0	0	0	0
8.5	0	0	0	0	0
9.5	0	0	0	0	0
10.5	0	0	0	0	0
11.5	0	0	0	0	0
12.5	0	0	0	0	0
13.5	0	0	0	0	0
14.5	0	0	0	0	0
15.5	0	0	0	0	0
16.5	0	0	0	0	0
17.5	0	0	0	0	0
18.5	0	0	0	0	0
19.5	0	0	0	0	0
20.5	0	0	0	0	0
21.5	0	0	0	0	0
22.5	0	0	0	0	0
23.5	0	0	0	0	0
24.5	0	0	0	0	0
25.5	0	0	0	0	0
26.5	0	0	0	0	0
27.5	0	0	0	0	0
28.5	0	0	0	0	0
29.5	0	0	2	0	0
30.5	2	0	11	0	0
31.5	5	0	42	0	0
32.5	12	0	130	0	0
33.5	27	0	335	0	0
34.5	61	0	744	0	0
35.5	134	0	1477	1	0
36.5	287	0	2704	3	0
37.5	603	0	4688	10	0
38.5	1245	5	7855	31	0
39.5	2543	30	12895	95	0
40.5	5135	159	20922	281	0
41.5	10245	746	33693	814	0
42.5	20158	3119	53900	2285	0
43.5	39004	11486	85533	6141	0
44.5	73952	37150	134306	15629	0
45.5	136889	105557	208118	37291	4
46.5	246469	264585	317548	82884	41
47.5	430200	589381	476416	171125	311
48.5	725812	1178040	702447	328410	1732
49.5	1180861	2135528	1018082	587774	7364
50.5	1849394	3548640	1451305	985872	24923
51.5	2784942	5458218	2036184	1558298	69902
52.5	4030076	7835268	2812433	2333924	168624
53.5	5604211	10567359	3823014	3329429	361240
54.5	7492656	13462196	5108708	4545710	705025
55.5	9640449	16273914	6698967	5968055	1277116
56.5	11953838	18750744	8599691	7571002	2173401
57.5	14310261	20691431	10780665	9326773	3498458
58.5	16575154	21989703	13167648	11214193	5342607
59.5	18621722	22649207	15644717	13224309	7748306
60.5	20348978	22765264	18070074	15360125	10678007
61.5	21694027	22485066	20302991	17629902	14002082
62.5	22636546	21964554	22233692	20035438	17519806
63.5	23195675	21336148	23805598	22557942	21008125
64.5	23421347	20692504	25022409	25144970	24274991
65.5	23382912	20084120	25939224	27702558	27191414
66.5	23157767	19525723	26642967	30096780	29690618
67.5	22821899	19006863	27229753	32167600	31741469
68.5	22443231	18503736	27785198	33754319	33313909
69.5	22077800	17990490	28370409	34727085	34354171
70.5	21768220	17448629	29013559	35015109	34781291
71.5	21543697	16873277	29705896	34622166	34508062
72.5	21420845	16275445	30401400	33624320	33480035
73.5	21404784	15680332	31020378	32151577	31716860
74.5	21490206	15122805	31458092	30360679	29335726
75.5	21662346	14641832	31599299	28407917	26542403
76.5	21897991	14275629	31338021	26428697	23591102
77.5	22166741	14058528	30599406	24526612	20730577
78.5	22432813	14019712	29358338	22771171	18159479
79.5	22657520	14183252	27648968	21201459	16005778
80.5	22802430	14568573	25561462	19832661	14330976
81.5	22832925	15190527	23226394	18663124	13149708
82.5	22721683	16058437	20791463	17680577	12453355
83.5	22451497	17173850	18397496	16866986	12229785
84.5	22016885	18527083	16160019	16202006	12475801
85.5	21424190	20093129	14159775	15665266	13201462
86.5	20690183	21827935	12442143	15237775	14425914
87.5	19839504	23666411	11022945	14902703	16163748
88.5	18901483	25523567	9897314	14645723	18401040
89.5	17906931	27299732	9048802	14455052	21062844
90.5	16885382	28889796	8457007	14321256	23980068
91.5	15863101	30195212	8103029	14236881	26871728
92.5	14861925	31136377	7972816	14195952	29362648
93.5	13898875	31662647	8058685	14193365	31048775
94.5	12986351	31757692	8359322	14224220	31599623
95.5	12132697	31439204	8878354	14283139	30860438
96.5	11342951	30753447	9621409	14363613	28906160
97.5	10619615	29766349	10591476	14457443	26018717
98.5	9963354	28553376	11782511	14554334	22598578
99.5	9373585	27190202	13171741	14641727	19053362
100.5	8848917	25745547	14711948	14704938	15709687
101.5	8387475	24276705	16326007	14727678	12772689
102.5	7987116	22827641	17906584	14692971	10330280
103.5	7645559	21429099	19323591	14584467	8383388
104.5	7360465	20100028	20440125	14388009	6882316
105.5	7129462	18849694	21134642	14093296	5756814
106.5	6950150	17679995	21323975	13695354	4935669
107.5	6820071	16587666	20980369	13195553	4356853
108.5	6736660	15566194	20136968	12601928	3971197
109.5	6697174	14607397	18880012	11928690	3742420
110.5	6698596	13702657	17330542	11194972	3645526
111.5	6737535	12843830	15621569	10422994	3664679
112.5	6810113	12023879	13877158	9635970	3791050
113.5	6911868	11237263	12197958	8856089	4020755
114.5	7037676	10480121	10654714	8102864	4352828
115.5	7181724	9750275	9288704	7392027	4787145
116.5	7337552	9047093	8116654	6735029	5322258
117.5	7498168	8371244	7137543	6139086	5953220
118.5	7656256	7724368	6339320	5607614	6669656
119.5	7804457	7108726	5704432	5140919	7454412
120.5	7935719	6526837	5213804	4736959	8283207
121.5	8043667	5981154	4849350	4392087	9125547
122.5	8122964	5473794	4595331	4101682	9946953
123.5	8169609	5006346	4438906	3860646	10712204
124.5	8181142	4579757	4370147	3663757	11388995
125.5	8156729	4194290	4381735	3505894	11951284
126.5	8097104	3849559	4468458	3382165	12381653
127.5	8004406	3544606	4626568	3287953	12672290
128.5	7881904	3278018	4853027	3218920	12824530
129.5	7733673	3048062	5144664	3170981	12847247
130.5	7564236	2852820	5497248	3140273	12754532
131.5	7378233	2690315	5904527	3123133	12563195
132.5	7180122	2558624	6357323	3116091	12290490
133.5	6973946	2455964	6842796	3115884	11952342
134.5	6763168	2380758	7344048	3119495	11562193
135.5	6550576	2331668	7840209	3124207	11130457
136.5	6338251	2307613	8307163	3127670	10664489
137.5	6127584	2307745	8718935	3127960	10168966
138.5	5919337	2331412	9049683	3123635	9646543
139.5	5713730	2378081	9276079	3113764	9098681
140.5	5510551	2447233	9379734	3097924	8526529
141.5	5309270	2538224	9349291	3076172	7931775
142.5	5109161	2650116	9181792	3048983	7317360
143.5	4909422	2781473	8883079	3017161	6687974
144.5	4709282	2930150	8467128	2981744	6050261
145.5	4508102	3093078	7954456	2943889	5412690
146.5	4305451	3266086	7369871	2904775	4785104
147.5	4101170	3443784	6739949	2865496	4177997
148.5	3895402	3619569	6090633	2826988	3601641
149.5	3688610	3785771	5445252	2789957	3065190
150.5	3481557	3933977	4823165	2754828	2575913
151.5	3275269	4055537	4239066	2721714	2138673
152.5	3070979	4142212	3702905	2690387	1755712
153.5	2870058	4186908	3220270	2660277	1426751
154.5	2673934	4184396	2793076	2630472	1149340
155.5	2484016	4131899	2420392	2599738	919381
156.5	2301622	4029470	2099268	2566554	731714
157.5	2127917	3880052	1825493	2529175	580676
158.5	1963871	3689230	1594206	2485703	460577
159.5	1810226	3464698	1400370	2434204	366046
160.5	1667487	3215515	1239100	2372829	292256
161.5	1535929	2951284	1105875	2299967	235034
162.5	1415609	2681358	996649	2214406	190889
163.5	1306396	2414172	907904	2115484	156974
164.5	1208000	2156778	836640	2003216	131018
165.5	1120012	1914593	780354	1878383	111246
166.5	1041933	1691356	736988	1742549	96290
167.5	973214	1489235	704880	1598013	85115
168.5	913280	1309059	682705	1447678	76952
169.5	861555	1150596	669427	1294856	71243
170.5	817488	1012841	664243	1143028	67597
171.5	780563	894285	666543	995580	65765
172.5	750314	793141	675859	855568	65613
173.5	726330	707522	691820	725511	67112
174.5	708265	635563	714112	607261	70332
175.5	695837	575512	742433	501950	75443
176.5	688833	525775	776441	410003	82727
177.5	687102	484942	815714	331223	92584
178.5	690561	451791	859699	264911	105554
179.5	699185	425277	907675	210005	122335
180.5	713009	404523	958717	165226	143803
181.5	732119	388795	1011672	129202	171026
182.5	756648	377484	1065159	100571	205267
183.5	786767	370089	1117586	78055	247968
184.5	822674	366192	1167191	60506	300699
185.5	864586	365440	1212109	46927	365063
186.5	912718	367531	1250470	36481	442551
187.5	967272	372196	1280501	28477	534333
188.5	1028408	379183	1300646	22360	640986
189.5	1096229	388244	1309675	17691	762192
190.5	1170747	399127	1306781	14127	896434
191.5	1251856	411557	1291643	11404	1040740
192.5	1339304	425238	1264456	9320	1190556
193.5	1432658	439840	1225917	7722	1339803
194.5	1531280	455001	1177174	6493	1481176
195.5	1634299	470326	1119741	5547	1606686
196.5	1740599	485391	1055386	4819	1708415
197.5	1848805	499753	986012	4260	1779378
198.5	1957293	512959	913542	3835	1814369
199.5	2064208	524563	839806	3516	1810628
200.5	2167497	534141	766463	3283	1768212
201.5	2264961	541304	694937	3124	1689994
202.5	2354324	545721	626382	3027	1581292
203.5	2433312	547126	561673	2986	1449197
204.5	2499741	545337	501415	2999	1301733
205.5	2551617	540256	445969	3063	1146989
206.5	2587226	531878	395483	3180	992370
207.5	2605223	520288	349932	3354	844037
208.5	2604704	505655	309160	3589	706612
209.5	2585257	488222	272914	3895	583099
210.5	2546997	468296	240876	4281	475012
211.5	2490561	446231	212693	4761	382624
212.5	2417088	422415	187999	5353	305271
213.5	2328168	397252	166428	6078	241666
214.5	2225767	371152	147629	6961	190180
215.5	2112139	344513	131272	8035	149056
216.5	1989725	317712	117055	9338	116576
217.5	1861049	291099	104703	10916	91156
218.5	1728618	264985	93972	12824	71404
219.5	1594832	239644	84643	15126	56139
220.5	1461902	215306	76526	17899	44385
221.5	1331792	192159	69455	21233	35357
222.5	1206176	170350	63286	25231	28429
223.5	1086417	149987	57893	30014	23113
224.5	973559	131138	53170	35720	19033
225.5	868338	113841	49023	42504	15900
226.5	771202	98103	45374	50541	13495
227.5	682346	83905	42154	60027	11652
228.5	601744	71204	39306	71177	10249
229.5	529192	59942	36779	84224	9192
230.5	464346	50043	34530	99421	8414
231.5	406758	41420	32523	117032	7868
232.5	355913	33978	30726	137333	7519
233.5	311254	27616	29112	160604	7347
234.5	272211	22231	27658	187120	7341
235.5	238217	17719	26344	217146	7502
236.5	208727	13979	25152	250923	7839
237.5	183223	10911	24067	288654	8372
238.5	161225	8424	23077	330490	9134
239.5	142296	6430	22171	376515	10172
240.5	126039	4851	21339	426727	11551
241.5	112102	3616	20573	481018	13361
242.5	100173	2662	19865	539161	15720
243.5	89977	1935	19209	600790	18786
244.5	81277	1389	18601	665387	22763
245.5	73868	983	18035	732273	27915
246.5	67573	687	17508	800605	34581
247.5	62242	473	17016	869375	43179
248.5	57745	321	16557	937429	54227
249.5	53977	215	16127	1003478	68335
250.5	50845	142	15726	1066136	86200
251.5	48275	92	15350	1123956	108577
252.5	46204	59	14999	1175483	136214
253.5	44581	37	14671	1219304	169763
254.5	43365	23	14366	1254115	209632
255.5	42525	14	14082	1278780	255813
256.5	42034	9	13819	1292391	307674
257.5	41876	5	13577	1294321	363759
258.5	42037	3	13355	1284268	421653
259.5	42511	2	13153	1262281	477960
260.5	43295	0	12971	1228769	528461
261.5	44391	0	12810	1184494	568504
262.5	45802	0	12669	1130542	593595
263.5	47538	0	12548	1068274	600134
264.5	49608	0	12449	999269	586143
265.5	52023	0	12371	925247	551804
266.5	54795	0	12316	847990	499639
267.5	57937	0	12284	769267	434230
268.5	61458	0	12276	690756	361506
269.5	65367	0	12293	613980	287755
270.5	69667	0	12336	540259	218607
271.5	74357	0	12408	470672	158235
272.5	79428	0	12508	406040	108954
273.5	84862	0	12640	346926	71258
274.5	90629	0	12806	293642	44204
275.5	96688	0	13007	246282	25975
276.5	102981	0	13246	204743	14442
277.5	109438	0	13527	168773	7588
278.5	115971	0	13853	138001	3764
279.5	122476	0	14228	111978	1761
280.5	128835	0	14655	90211	777
281.5	134915	0	15140	72193	323
282.5	140574	0	15689	57421	126
283.5	145666	0	16308	45421	46
284.5	150039	0	17003	35755	16
285.5	153550	0	17784	28028	5
286.5	156065	0	18658	21895	2
287.5	157470	0	19636	17058	0
288.5	157672	0	20729	13264	0
289.5	156610	0	21950	10303	0
290.5	154259	0	23314	8001	0
291.5	150628	0	24838	6218	0
292.5	145768	0	26538	4839	0
293.5	139767	0	28436	3776	0
294.5	132748	0	30555	2957	0
295.5	124863	0	32921	2325	0
296.5	116289	0	35563	1838	0
297.5	107218	0	38512	1463	0
298.5	97849	0	41804	1172	0
299.5	88378	0	45479	947	0
300.5	78992	0	49581	772	0
301.5	69862	0	54159	636	0
302.5	61133	0	59264	530	0
303.5	52928	0	64956	446	0
304.5	45335	0	71297	381	0
305.5	38418	0	78356	329	0
306.5	32210	0	86204	289	0
307.5	26718	0	94921	257	0
308.5	21928	0	104588	232	0
309.5	17808	0	115291	213	0
310.5	14311	0	127119	198	0
311.5	11381	0	140161	188	0
312.5	8959	0	154507	181	0
313.5	6981	0	170244	177	0
314.5	5385	0	187456	176	0
315.5	4114	0	206217	178	0
316.5	3112	0	226590	183	0
317.5	2332	0	248625	192	0
318.5	1732	0	272350	204	0
319.5	1274	0	297769	220	0
320.5	929	0	324856	241	0
321.5	672	0	353552	269	0
322.5	482	0	383755	303	0
323.5	343	0	415320	347	0
324.5	242	0	448050	402	0
325.5	169	0	481697	471	0
326.5	118	0	515954	559	0
327.5	81	0	550461	670	0
328.5	56	0	584798	810	0
329.5	38	0	618495	988	0
330.5	26	0	651036	1215	0
331.5	17	0	681865	1504	0
332.5	12	0	710401	1872	0
333.5	8	0	736051	2341	0
334.5	5	0	758226	2939	0
335.5	3	0	776361	3699	0
336.5	2	0	789933	4665	0
337.5	1	0	798486	5887	0
338.5	0	0	801649	7429	0
339.5	0	0	799152	9365	0
340.5	0	0	790850	11782	0
341.5	0	0	776727	14782	0
342.5	0	0	756910	18476	0
343.5	0	0	731668	22988	0
344.5	0	0	701410	28451	0
345.5	0	0	666672	34997	0
346.5	0	0	628103	42756	0
347.5	0	0	586441	51839	0
348.5	0	0	542490	62335	0
349.5	0	0	497088	74291	0
350.5	0	0	451075	87700	0
351.5	0	0	405269	102485	0
352.5	0	0	360431	118490	0
353.5	0	0	317241	135464	0
354.5	0	0	276285	153065	0
355.5	0	0	238032	170856	0
356.5	0	0	202832	188319	0
357.5	0	0	170914	204874	0
358.5	0	0	142389	219908	0
359.5	0	0	117261	232806	0
360.5	0	0	95441	242998	0
361.5	0	0	76761	249993	0
362.5	0	0	60997	253423	0
363.5	0	0	47881	253068	0
364.5	0	0	37123	248884	0
365.5	0	0	28424	241005	0
366.5	0	0	21490	229738	0
367.5	0	0	16041	215546	0
368.5	0	0	11821	199008	0
369.5	0	0	8598	180784	0
370.5	0	0	6173	161566	0
371.5	0	0	4373	142033	0
372.5	0	0	3058	122809	0
373.5	0	0	2109	104433	0
374.5	0	0	1436	87333	0
375.5	0	0	964	71816	0
376.5	0	0	639	58070	0
377.5	0	0	418	46169	0
378.5	0	0	269	36091	0
379.5	0	0	171	27740	0
380.5	0	0	108	20963	0
381.5	0	0	67	15576	0
382.5	0	0	41	11379	0
383.5	0	0	24	8174	0
384.5	0	0	15	5774	0
385.5	0	0	9	4010	0
386.5	0	0	5	2739	0
387.5	0	0	3	1840	0
388.5	0	0	2	1215	0
389.5	0	0	0	790	0
390.5	0	0	0	505	0
391.5	0	0	0	317	0
392.5	0	0	0	196	0
393.5	0	0	0	119	0
394.5	0	0	0	72	0
395.5	0	0	0	42	0
396.5	0	0	0	24	0
397.5	0	0	0	14	0
398.5	0	0	0	8	0
399.5	0	0	0	4	0
400.5	0	0	0	2	0
401.5	0	0	0	1	0
402.5	0	0	0	0	0
403.5	0	0	0	0	0
404.5	0	0	0	0	0
405.5	0	0	0	0	0
406.5	0	0	0	0	0
407.5	0	0	0	0	0
408.5	0	0	0	0	0
409.5	0	0	0	0	0
410.5	0	0	0	0	0
411.5	0	0	0	0	0
412.5	0	0	0	0	0
413.5	0	0	0	0	0
414.5	0	0	0	0	0
415.5	0	0	0	0	0
416.5	0	0	0	0	0
417.5	0	0	0	0	0
418.5	0	0	0	0	0
419.5	0	0	0	0	0
420.5	0	0	0	0	0
421.5	0	0	0	0	0
422.5	0	0	0	0	0
423.5	0	0	0	0	0
424.5	0	0	0	0	0
425.5	0	0	0	0	0
426.5	0	0	0	0	0
427.5	0	0	0	0	0
428.5	0	0	0	0	0
429.5	0	0	0	0	0
430.5	0	0	0	0	0
431.5	0	0	0	0	0
432.5	0	0	0	0	0
433.5	0	0	0	0	0
434.5	0	0	0	0	0
435.5	0	0	0	0	0
436.5	0	0	0	0	0
437.5	0	0	0	0	0
438.5	0	0	0	0	0
439.5	0	0	0	0	0
440.5	0	0	0	0	0
441.5	0	0	0	0	0
442.5	0	0	0	0	0
443.5	0	0	0	0	0
444.5	0	0	0	0	0
445.5	0	0	0	0	0
446.5	0	0	0	0	0
447.5	0	0	0	0	0
448.5	0	0	0	0	0
449.5	0	0	0	0	0
450.5	0	0	0	0	0
451.5	0	0	0	0	0
452.5	0	0	0	0	0
453.5	0	0	0	0	0
454.5	0	0	0	0	0
455.5	0	0	0	0	0
456.5	0	0	0	0	0
457.5	0	0	0	0	0
458.5	0	0	0	0	0
459.5	0	0	0	0	0
460.5	0	0	0	0	0
461.5	0	0	0	0	0
462.5	0	0	0	0	0
463.5	0	0	0	0	0
464.5	0	0	0	0	0
465.5	0	0	0	0	0
466.5	0	0	0	0	0
467.5	0	0	0	0	0
468.5	0	0	0	0	0
469.5	0	0	0	0	0
470.5	0	0	0	0	0
471.5	0	0	0	0	0
472.5	0	0	0	0	0
473.5	0	0	0	0	0
474.5	0	0	0	0	0
475.5	0	0	0	0	0
476.5	0	0	0	0	0
477.5	0	0	0	0	0
478.5	0	0	0	0	0
479.5	0	0	0	0	0
480.5	0	0	0	0	0
481.5	0	0	0	0	0
482.5	0	0	0	0	0
483.5	0	0	0	0	0
484.5	0	0	0	0	0
485.5	0	0	0	0	0
486.5	0	0	0	0	0
487.5	0	0	0	0	0
488.5	0	0	0	0	0
489.5	0	0	0	0	0
490.5	0	0	0	0	0
491.5	0	0	0	0	0
492.5	0	0	0	0	0
493.5	0	0	0	0	0
494.5	0	0	0	0	0
495.5	0	0	0	0	0
496.5	0	0	0	0	0
497.5	0	0	0	0	0
498.5	0	0	0	0	0
499.5	0	0	0	0	0
500.5	0	0	0	0	0

## Sheet: Figure 1D
			CD63							TSG101 & CD9								ALIX
250 kDa							250 kDa
150 kDa							150 kDa							250 kDa
														150 kDa
100 kDa							100 kDa
							75 kDa							100 kDa
75 kDa
														75 kDa
50 kDa							50 kDa
37 kDa
							37 kDa
25 kDa																	Ladder	Cells	EVs	Ladder
20 kDa																		Calnexin
							25 kDa
15 kDa							20 kDa
10 kDa														250 kDa
							15 kDa							150 kDa
							10 kDa
														100 kDa
	Ladder	Cells	EVs	Ladder
									Ladder	Cells	EVs	Ladder
														75 kDa
																	Ladder	Cells	EVs	Ladder

## Sheet: Figure 1E
			Simultaneous imaging of both blots (Cut at 70 kDa marker prior to staining)										Simultaneous imaging of both blots (Cut at 70 kDa marker prior to staining)
			Top Blot:		Flag-tag (Cas9)								Re-Blotting:		Syntenin only
			Bottom Blot:		GAPDH & Syntenin
	250 kDa										250 kDa
	150 kDa										150 kDa
	100 kDa										100 kDa
	75 kDa										75 kDa
	50 kDa										50 kDa
	37 kDa										37 kDa
	25 kDa										25 kDa
	20 kDa										20 kDa
	15 kDa										15 kDa
	10 kDa										10 kDa
	Ladder	+	-	- -	-	-	+				Ladder	+	-	- -	-	-	+
	Cas9 RNP	-	-	+ +	+	+	-				Cas9 RNP	+	-	+ +	+	+	-
	MCP-CD63	-	-	- +	-	+	-				MCP-CD63	+	-	- +	-	+	-
	Cells / EVs	-	C	C C	E	E	-				Cells / EVs	+	C	C C	E	E	-

## Sheet: Figure 1F
						Flag (Cas9) & Alix									CD63
180 kDa
130 kDa
100 kDa
70 kDa
55 kDa
40 kDa
35 kDa
25 kDa
15 kDa
10 kDa
		Ladder X	1 2	3 4	5 6	7 8	9 10	11 12				Ladder X	1 2	3 4	5 6	7 8	9 10	11 12
		X = empty lane

## Sheet: Figure 1G
qPCR Rel. MS2-sgRNA expression
	Ctrl	MCP-CD63
1	0.91	235.21
2	1.04	200.54
3	1.05	377.7
Avg	1	271.15
StDev	0.0781025	93.8892

## Sheet: Figure 1H
ddPCR MS2-sgRNA expression: EVs per sgRNA
	Ctrl	MCP-CD63
1	6174301	16760.9
2	6002586	18867.1
3	5751047	15675.2
Avg	5975978	17101.1
StDev	212878	1622.89

## Sheet: Figure 2C
eGFP expression after transfection (%)
	Untreated	NT sgRNA	T sgRNA	T MS2 sgRNA
1	0.013653	0.0150793	50.0808	39.4627
2	0.0054117	0.0122388	55.9022	40.3197
3	0	0.0253068	54.579	46.8536
Avg	0.0063549	0.0175416	53.5207	42.212
StDev	0.00687519	0.0068732	3.05162	4.04249

## Sheet: Figure 2D
eGFP expression after EV addition (%)
	Vehicle	EV RNP	EV RNP + MCP-CD63
1	0.00428958	0.553769	1.73087
2	0.00284002	0.600779	1.67261
3	0.00737232	0.610217	1.58327
Avg	0.00483397	0.588255	1.66225
StDev	0.00231467	0.0302361	0.0743428

## Sheet: Figure 3B
						HA-tag (MCP-PhoCl-CD63)
180 kDa														180 kDa
130 kDa														130 kDa
100 kDa														100 kDa
70 kDa														70 kDa
55 kDa														55 kDa
40 kDa														40 kDa
35 kDa														35 kDa
20 kDa														20 kDa
15 kDa														15 kDa
10 kDa														10 kDa
		Ladder	Untreated	UV 0	UV 1	UV 5	UV 10	UV 15	UV 30	UV 60	Weak UV 60					Ladder	Untreated	UV 0	UV 1	UV 5	UV 10	UV 15	UV 30	UV 60	Weak UV 60
										Lanes not shown in manuscript														Lanes not shown in manuscript

## Sheet: Figure 3C
					HA-tag (MCP-PhoCl-CD63)															Syntenin
250 kDa														250 kDa
150 kDa														150 kDa
100 kDa														100 kDa
75 kDa														75 kDa
50 kDa														50 kDa
37 kDa														37 kDa
25 kDa														25 kDa
20 kDa														20 kDa
15 kDa														15 kDa
10 kDa														10 kDa
		Ladder	UV 0	UV 1	UV 5	UV 10	UV 20	UV 30	UV 40	X	Ladder					Ladder	UV 0	UV 1	UV 5	UV 10	UV 20	UV 30	UV 40	X	Ladder

[truncated: 51 more sheets: Figure 3D, Figure 3G, Figure 3I, Figure 4C, Figure 4D, Figure 5B, Figure 5D, Figure 5E, Figure 5F, Figure 5G, Figure S2B, Figure S3B, Figure S4B, Figure S4D, Figure S4F, Figure S4H, Figure S5A, Figure S5B, Figure S5C, Figure S5D …]
